# Supplementary material for: ZIP7 Drives Glycolytic Reprogramming and Lactate-Mediated Immune Remodeling in Lung Adenocarcinoma Through GSK3β-NRF2 Signaling
Source: Biomedicines. 2026 Jun 1;14(6):1262. doi: 10.3390/biomedicines14061262 (PMC13296730; doi:10.3390/biomedicines14061262)
Supplement: Supplementary file 1 [file biomedicines-14-01262-s001.zip]

Archive with 1 entries (1 files):
- biomedicines-4260077-supplementary.pdf
